# Supplementary material for: Selective Interactions of Mouse Melanocortin Receptor Accessory Proteins with Somatostatin Receptors
Source: Cells. 2022 Jan 13;11(2):267. doi: 10.3390/cells11020267 (PMC8773839; doi:10.3390/cells11020267)
Supplement: Supplementary file 1 [file cells-11-00267-s001.zip]

Archive with 2 entries (2 files):
- cells-1481971-supplementary.pdf
- Table S1.xlsx
